# Supplementary material for: Vitamin D Deficiency Activates Gdnf-Ret-pErk1/2 Signal and Induces Kidney Malformations in Mice
Source: Int J Mol Sci. 2026 Mar 27;27(7):3042. doi: 10.3390/ijms27073042 (PMC13073290; doi:10.3390/ijms27073042)
Supplement: Supplementary file 1 [file ijms-27-03042-s001.zip]

Archive with 1 entries (1 files):
- ijms-4158801-supplementary.pdf
